# Supplementary material for: Changes in Symptom Networks During Inpatient Cancer Rehabilitation: A Retrospective Bayesian Gaussian Graphical Model Analysis of Real-World Patient-Reported Outcomes
Source: Cancers (Basel). 2026 Jul 4;18(13):2155. doi: 10.3390/cancers18132155 (PMC13359449; doi:10.3390/cancers18132155)
Supplement: Supplementary file 1 [file cancers-18-02155-s001.zip]

Archive with 1 entries (1 files):
- cancers-4363664-supplementary.pdf
